# Supplementary material for: On the Decoupling of Evolutionary Changes in mRNA and Protein Levels
Source: Mol Biol Evol. 2023 Jul 27;40(8):msad169. doi: 10.1093/molbev/msad169 (PMC10411491; doi:10.1093/molbev/msad169)
Supplement: msad169_Supplementary_Data [file msad169_supplementary_data.zip]

Archive with 2 entries (2 files):
- mRNA_protein_evo_theory_suppmat.pdf
- main.tex.rtf
